# Supplementary material for: Sensory receptor repertoire in cyprid antennules of the barnacle Balanus improvisus
Source: PLoS One. 2019 May 2;14(5):e0216294. doi: 10.1371/journal.pone.0216294 (PMC6497305; doi:10.1371/journal.pone.0216294)
Supplement: S1 File — (XLSX) [file pone.0216294.s001.xlsx]

## Sheet: Sheet1
S1 File	Annotation and BUSCO assessment of the datasets
BUSCO assessment of RNA datasets used for receptor mining.
Assembly	Complete BUSCOs	Complete and single-copy BUSCOs	Complete and duplicated BUSCOs	Fragmented BUSCOs	Missing BUSCOs	Total BUSCO groups searched
B. improvisus antennules	734	542	192	265	67	1066
B. improvisus cyprid	886	490	396	118	62	1066
B. improvisus adult	1030	195	835	20	16	1066
Antennules and whole cyprids transcriptomes annotation.
	Antennules	Whole cyprid
Total Trinity transcripts	214110	306759
Total Trinity genes	142285	192712
Annotated transcripts	15953	17015
Annotated only in PFAM	1803	2122
