# Supplementary material for: Sensory receptor repertoire in cyprid antennules of the barnacle Balanus improvisus
Source: PLoS One. 2019 May 2;14(5):e0216294. doi: 10.1371/journal.pone.0216294 (PMC6497305; doi:10.1371/journal.pone.0216294)
Supplement: S2 File — (XLSX) [file pone.0216294.s002.xlsx]

## Sheet: IRs
Arthropod sequences used as a reference for the B. improvisus IRs phylogenetic analysis
Species name	Accession number	Gene name
Daphnia pulex	EFX86214.1	DpulIR93a
	EFX89958.1	DpulIR25a
Drosophila melanogaster	NP_727328.1	DmelIR8a
	NP_001260049.1	DmelIR25a
	NP_001014716.1	DmelNMDA2
	NP_523484.2	DmeliGluR
	AAF46273.1	DmelIR7a
	NP_650924.3	DmelIR93a
Drosophila yakuba	XP_002101718.1	DyakIR8a
	NP_572406.1	DyakIR7a
Drosophila simulans	XP_002106397.2	DsimIR7a
Drosophila pseudoobscura	XP_001355159.2	DpseIR7a
Panulirus argus	AGJ51189.1	PargIR8a
	AGJ51188.1	PargIR25a
	AGJ51190.1	PargIR93a
Caligus rogercresseyi	AHN49641.1	CrogIR25a
Pediculus humanus	XP_002431127.1	PhumIR93a
	XP_002423441.1	PhumIR25a
Blattella germanica	PSN40732.1	BgerIR129
	PSN40369.1	BgerIR124
Coenobita clypeatus	CEF34384.1	CclyVarIR
Palaemon serratus	ANP39014.1	PserIR25a

## Sheet: TRPs
Arthropod sequences used as a reference for the B. improvisus TRPs phylogenetic analysis.
Species	Accession number	Name on the tree
Drosophila melanogaster	NP_609561.2	Dmel_PKD2
	NP_648696.2	Dmel_nanchung
	NP_572353.1	Dmel_inactive
	AAF59842.1	Dmel_nompC
	NP_001137830.2	Dmel_TRPgamma
	NP_001097320.1	Dmel_TRPM
	NP_001261602.1	Dmel_TRPA1
	NP_611979.1	Dmel_painless
	NP_612015.1	Dmel_pyrexia
Eurytemora affinis	XP_023335225.1	Eaff_TRPV
	XP_023346218.1	Eaff_PKD1
Daphnia magna	KZS10426.1	Dmag_TRPgamma
	KZS13280.1	Dmag_TRPM
	KZS07610.1	Dmag_painless
	KZS20091.1	Dmag_pyrexia
Limulus polyphemus	NP_001301012.1	Lpol_TRPgamma
	XP_022248148.1	Lpol_TRPM
	XP_022241898.1	Lpol_TRPA
Homarus americanus	APG53788.1	Hame_TRPM
Cancer borealis	APG53778.1	Cbor_TRPA
Bombyx mori	NP_001296525.1	Bmor_TRPA
Lepeophtheirus salmonis	XP_023341984.1	Lsal_painless
