# Supplementary material for: Sensory receptor repertoire in cyprid antennules of the barnacle Balanus improvisus
Source: PLoS One. 2019 May 2;14(5):e0216294. doi: 10.1371/journal.pone.0216294 (PMC6497305; doi:10.1371/journal.pone.0216294)
Supplement: S1 Table — (XLSX) [file pone.0216294.s009.xlsx]

## Sheet: Sheet1
The number and taxonomic representation of sequences used to construct HMM models
HMM model	Receptor group	No of sequences	HMM length	Taxonomic representation
				Crustacea	Insceta	Nematoda
GRs	Gustatory receptors	21	407	6	13	2
ORs	Odorant receptors	23	614		23
IR7a	Ionotropic receptors 7a	23	610	2	21
IR8a	Ionotropic receptors 8a	9	900		9
IR25a	Ionotropic receptors 25a	40	945	3	37
IR93a	Ionotropic receptors 93a	5	872	2	3
CSP	Chemosensory proteins (PF03392)	482	93		482
OBP	Odorant binding proteins	10	152		10
TRP	Transient receptor potential channels	17	865	9	8
