# Supplementary material for: Sensory receptor repertoire in cyprid antennules of the barnacle Balanus improvisus
Source: PLoS One. 2019 May 2;14(5):e0216294. doi: 10.1371/journal.pone.0216294 (PMC6497305; doi:10.1371/journal.pone.0216294)
Supplement: S2 Table — (XLSX) [file pone.0216294.s010.xlsx]

## Sheet: CS_vs_FS
EdgeR results for the receptor candidates
Close-search vs Free-swimming comparison
ID	logFC	logCPM	PValue	FDR	Description
c207705_g1	0.0938165	7.60094	0.646172	1	BimpIR25a
c204864_g1	0.253589	2.65807	0.501796	1	BimpIR8a
c198746_g1	0.195378	2.55731	0.740665	1	BimpIR93a
c187446_g1	0.141156	1.46811	0.810072	1	BimpIR1
c97850_g1	0.527324	-1.25524	1	1	BimpIR2
c186008_g1	0.293504	2.30831	0.587361	1	BimpIR3
c195960_g1	-0.137055	1.6276	0.769153	1	BimpIR4
c201627_g1	-0.436894	3.46034	0.120891	1	Bimp_PKD1-like1
c141933_g1	0.489701	2.92579	0.151848	1	Bimp_pyrexia
c207058_g1	0.239814	4.88836	0.344428	1	Bimp_painless
c204019_g1	0.290084	2.38498	0.443909	1	Bimp_nompC
c207969_g1	-0.175743	5.57739	0.465215	1	Bimp_TRPA1
c194284_g1	-0.157056	3.32635	0.639932	1	Bimp_TRPgamma
c207711_g1	-0.0942018	6.60755	0.700944	1	Bimp_PKD1-like2
c194506_g1	0.175097	1.17659	0.761067	1	Bimp_TRPV
c200507_g1	-0.0585334	3.40699	0.864661	1	Bimp_pyrexia3
c205984_g1	0.0330842	5.13844	0.915848	1	Bimp_TRPM1
c186609_g1	-0.0223437	5.98728	0.928706	1	Bimp_pyrexia2
c205535_g1	0.00729738	7.25547	0.973779	1	Bimp_polycystin2

## Sheet: CS_vs_AT
EdgeR results for the receptor candidates
Close-search vs Attached comparison
ID	logFC	logCPM	PValue	FDR	Description
c207705_g1	0.311885	7.36755	0.189475	0.679917	BimpIR25a
c204864_g1	-0.511978	2.67956	0.222127	0.742166	BimpIR8a
c198746_g1	0.89043	2.13074	0.210088	0.720136	BimpIR93a
c187446_g1	-0.632222	1.58868	0.247291	0.783251	BimpIR1
c97850_g1	-0.332505	-1.34682	1	1	BimpIR2
c186008_g1	-0.0998285	2.14179	0.854997	1	BimpIR3
c195960_g1	0.383595	1.50069	0.505525	1	BimpIR4
c201627_g1	0.581464	3.38897	0.0796572	0.44024	Bimp_PKD1-like1
c141933_g1	0.102904	2.56567	0.844981	1	Bimp_pyrexia
c207058_g1	0.24919	4.60227	0.397832	0.951605	Bimp_painless
c204019_g1	-1.49604	2.91699	0.00022011	0.00471745	Bimp_nompC
c207969_g1	0.0849878	5.55696	0.7508	1	Bimp_TRPA1
c194284_g1	0.343603	3.20562	0.321901	0.872995	Bimp_TRPgamma
c207711_g1	0.993433	6.2635	4.8241e-05	0.00122369	Bimp_PKD1-like2
c194506_g1	-0.594508	1.26036	0.277975	0.813473	Bimp_TRPV
c200507_g1	-0.882656	3.77037	0.00397076	0.0529132	Bimp_pyrexia3
c205984_g1	-0.39355	5.22267	0.22296	0.743903	Bimp_TRPM1
c186609_g1	0.396503	5.78584	0.142808	0.609847	Bimp_pyrexia2
c205535_g1	0.924361	6.87932	8.25764e-05	0.0019794	Bimp_polycystin2

## Sheet: JUV_vs_AT
EdgeR results for the receptor candidates
Juvenile vs Attached comparison
ID	logFC	logCPM	PValue	FDR	Description
c207705_g1	-1.48615	5.6988	0.000275211	0.0036239	BimpIR25a
c204864_g1	-1.95895	1.36695	0.0033448	0.0267499	BimpIR8a
c198746_g1	-2.01062	0.0142847	0.030722	0.142268	BimpIR93a
c187446_g1	-1.62366	0.454272	0.109967	0.347353	BimpIR1
c97850_g1	2.6961	-0.732661	0.119619	0.368396	BimpIR2
c186008_g1	1.22326	2.24917	0.152867	0.425571	BimpIR3
c195960_g1	0.230166	0.62948	0.861054	1	BimpIR4
c201627_g1	0.850358	2.79325	0.112771	0.353162	Bimp_PKD1-like1
c141933_g1	-1.93227	0.951477	0.0123992	0.0731565	Bimp_pyrexia
c207058_g1	-0.157811	3.58113	0.727553	0.986815	Bimp_painless
c204019_g1	-1.36491	2.19023	0.0273376	0.131352	Bimp_nompC
c207969_g1	-0.816817	4.29832	0.0635349	0.240066	Bimp_TRPA1
c194284_g1	-3.23387	1.16945	1.90662e-05	0.000416719	Bimp_TRPgamma
c207711_g1	-1.42516	4.13913	0.00201421	0.0179464	Bimp_PKD1-like2
c194506_g1	-3.729	-0.212115	0.0023314	0.0201862	Bimp_TRPV
c200507_g1	-0.21474	3.33213	0.675249	0.986815	Bimp_pyrexia3
c205984_g1	-1.69939	3.89655	0.000449168	0.00537608	Bimp_TRPM1
c186609_g1	1.14298	5.54336	0.0161309	0.0890524	Bimp_pyrexia2
c205535_g1	0.184992	5.59648	0.682079	0.986815	Bimp_polycystin2
